# Supplementary material for: Revisiting Late Pleistocene-Early Holocene mountain gazelle (Gazella gazella) body size change in the southern Levant: A case for anthropogenic impact
Source: PLoS One. 2022 Aug 31;17(8):e0273024. doi: 10.1371/journal.pone.0273024 (PMC9432756; doi:10.1371/journal.pone.0273024)
Supplement: S1 Appendix — Measurements of the 1) distal depth of the tibia (Dd), (2) distal breadth (Bd) of the calcaneum, and (3) greatest length of the second phalanx for all assemblages in our study sample. Measurements are reported in millimeters. The assemblages include Kebaran Nahal Hadera V, Geometric Kebaran Neve David and Hefzibah, Early Natufian Hayonim Cave and el-Wad Terrace, Late Natufian Hayonim Cave, el-Wad Terrace, Hayonim Terrace, Hilazon Tachtit and Hatoula, Pre-Pottery Neolithic (PPN) A Hatoula, Early PPNB Motza, Middle PPNB Yiftah’el. See Table 1 for sample sizes, averages, ranges, and the data collector for each site. (XLSX) [file pone.0273024.s001.xlsx]

## Sheet: Tibia Bd
Kebaran	Geometric Kebaran		Early Natufian		Late Natufian				PPNA	EPPNB	MPPNB
Nahal Hadera V	Hefzibah	Neve David	el-Wad Terrace	Hayonim Cave	Hatoula	Hayonim Cave	Hayonim Terrace	Hilazon Tachtit	Hatoula	Motza	Yiftah'el
15.77	16.45	17.2	18.4	17.3	16.35	19.21	19.18	18.24	17.37	20.68	20.11
16.32	18.03	18	19.9	17.7	16.61	19.9	19.85	19.26	18.09	19.03	18.95
16.35	18.19		20.5	19.06	17.06	19.15	18.58	19.35	18.42	19.37	20.56
16.37	18.69		20.7	19.26	17.08		18.47	19.85	18.84	20.46	18.93
16.59	18.72		20.7	19.37	17.12		18.99	20.26	19.33	19.35	19.06
16.64			20.8	19.67	17.39		18.35	20.44	20.33	17.94	18.98
16.75				20.01	17.47		18.39	20.74	20.35	20.14	19.48
16.77				20.04	17.65		19.01		20.98	20.26	20.83
16.84				20.07	17.93		17.56		21.74	20.58	19.06
16.86				20.6	18.06		20.98			18.39	20.83
16.96				20.93	18.17		20.22			19.15	19.14
16.99				21.02	18.19		19.52			20.26	18.5
17				21.34	18.34		20.72			18.9	18.31
17.02				21.45	18.37		19.61			20.26	18.95
17.04				21.51	18.37		18.9			19.98	18.63
17.17				21.8	18.46		19.24			18.65	19.86
17.42					18.53		19.65			18.92	19.64
17.42					18.54		19.66			20.07	20.31
17.54					18.62		18.52			18.71	19.45
17.92					18.64		21.48			18.38	20.34
17.94					18.73		19.39			19.76	18.18
17.97					18.77					18.67
18.21					18.82					18.18
19.03					18.82					19.29
19.22					18.85					19.55
19.34					18.94					21.05
19.37					18.97					18.3
19.63					18.97
19.68					19.02
					19.05
					19.05
					19.07
					19.12
					19.18
					19.23
					19.26
					19.49
					19.54
					19.71
					19.74
					19.81
					19.81
					19.82
					19.92
					19.99
					20.05
					20.14
					20.18
					20.45
					20.46
					20.48
					20.48
					20.5
					20.52
					20.56
					20.67
					20.72
					20.76
					20.87
					21.47
					21.48
					21.71

## Sheet: Phalanx 2 GLpe
Kebaran	Geometric Kebaran		Early Natufian		Late Natufian					PPNA	EPPNB	MPPNB
Nahal Hadera V	Hefzibah	Neve David	el-Wad Terrace	Hayonim Cave	Hatoula	Hayonim Cave	Hayonim Terrace	el-Wad Terrace	Hilazon Tachtit	Hatoula	Motza	Yiftah'el
18.95	18.13	17.72	20.4	22.39	21.23	21.85	18.59	18.6	20.81	20.85	19.46	20.81
18.84	16.56	17.02	20	24.05	18.93	22.44	18.76	19.4	19.12	20.38	20.74	25.23
18.92	17.93	18.18	21.1	22.97	20.99	21.63	18.82	20.2	20.67	20.33	20.85	23.91
18.72	17.51	18.33	20.9	23.06	20.72	23.19	19.06	20.3	20.34	19.36	20.56	22.53
19.03	17.97	18.44	21	23.26	20.88	23.29	19.06	21.2	20.66	20.7	20.14	24.06
19.13	18.23	18.53	21.3	18.68	20.21	22.65	19.08	21.2	20.02	20.69	20.39	21.43
19.04	18.27	18.54	21.6	23.51	21.03	23.71	19.08	21.4	20.73	20.37	20.74	23.13
18.74	18.32	18.56	21.9	23.26	20.43	22.45	19.11	21.5	20.81	20.61	20.48	24.22
18.84	18.52	18.69	22.9	21.28	20.69	22.68	19.18	21.8	20.82	20.59	19.25	21.89
19.11	18.53	18.79	23.1	20.65	20.79	23.18	19.22	22	20.9	21.08	20.25	25.07
19.04	18.54	18.99	23.4	20.4	20.86	22.64	19.27		20.93	21.14	20.74	22.46
18.65	18.61	19.03	23.6	22.37	20.37	23.04	19.3		20.98	21.16	19.37	23.54
18.97	18.65	19.22	23.8	24.23	20.91	22.42	19.36		21.01	21.24	19.34	22.73
18.1	18.65	19.29	23.9	22.94	21.2	23.94	19.39		21.08	21.27	20.78	25.79
18.97	18.71	19.29	24.2	23.51	21.33	22.49	19.46		21.1	21.39	20.7	22.32
18.16	18.79	19.29	24.5	23.46	21.15	17.72	19.51		21.16	21.4	20.36	22.72
18.69	18.8	19.31	24.5	21.2	21.05	21.71	19.69		21.25	21.43	20.44	24.37
19.01	18.87	19.37	24.6	23.67	19.62	23.63	19.7		21.33	21.45	19.55	24.09
18.72	18.88	19.39	25.5	22.13	20.94	19.36	19.7		21.39	21.46	19.92	21.89
18.93	18.91	19.57	25.8	22.15	20.65	21.54	19.71		21.42	21.47	20.27	22.7
19.05	19.09	19.58		22.18	19.58	21.42	19.73		21.44	21.47	20.33	22.44
18.93	19.15	19.66		20.13	20.4	22.64	19.76		21.48	21.48	19.36	22.2
18.51	19.15	19.68		23.75	20.73	22.26	19.81		21.61	21.57	20.08	23.14
18.7	19.18	19.71		22.53	20.77	23.23	19.95		21.63	21.67	19.14	24.86
18.73	19.22	19.8		22.77	20.97	23.7	19.99		21.64	21.73	20.83	24.95
18.88	19.28	19.81		23.56	21.05	21.95	20.03		21.76	21.84	20.44	23.06
19.07	19.3	19.82		19.88	20.56	18.59	20.05		21.8	21.86	20.32	23.78
18.88	19.3	19.82		19.61	20.97	18.76	20.05		21.98	21.86	20.91	22.75
17.76	19.31	19.86		22.18	20.11	18.82	20.13		22.02	21.87	21.03	24.47
19.13	19.32	19.96		23.99	20.08	19.06	20.16		22.08	21.96	21.12	21.22
19.16	19.46	19.96		23.81	20.45	19.06	20.24		22.11	22.06	21.13	24.89
19.22	19.49	19.97		22.23	20.63	19.08	20.27		22.28	22.15	21.13	21.8
19.22	19.5	19.97		20.68	21.09	19.08	20.28		22.28	22.18	21.14	20.32
19.22	19.51	19.98		21.06	20.86	19.11	20.29		22.36	22.19	21.2	21.18
19.22	19.55	19.98		23.38	20.33	19.18	20.32		22.4	22.2	21.24	21.77
19.22	19.56	19.99		22.43	20.25	19.22	20.32		22.61	22.32	21.26	21.75
19.23	19.57	20		20.66	20.99	19.27	20.32		23.11	22.35	21.33	24.74
19.23	19.7	20.01		21.74	20.63	19.3	20.4		23.23	22.36	21.35	23.35
19.24	19.7	20.06		21.01	21.24	19.36	20.48		23.55	22.54	21.37	21.53
19.25	19.76	20.09		22.54	19.72	19.39	20.52		23.55	22.56	21.41	21.97
19.27	19.79	20.1		21.31	20.45	19.46	20.54		23.85	22.56	21.42	22.44
19.28	19.81	20.14		25.02	21.17	19.51	20.55		24.43	22.59	21.42	22.18
19.29	19.82	20.14		23.39	21.07	19.69	20.59		24.57	22.61	21.48	22.91
19.3	19.93	20.15		21.34	21.23	19.7	20.64			22.64	21.53	21.69
19.32	19.95	20.18		23.65	21.17	19.7	20.66			22.64	21.55	21.7
19.33	20.08	20.19		23.5	21.14	19.71	20.67			22.66	21.56	21.7
19.35	20.16	20.22		22.05	21.06	19.73	20.69			22.78	21.56	21.58
19.36	20.3	20.22		23.36	21.33	19.76	20.73			22.85	21.58	23.57
19.39	20.36	20.26		24	20.77	19.81	20.77			22.87	21.59	22.39
19.4	20.41	20.36		22.02	20.33	19.95	20.78			22.88	21.6	21.95
19.4	20.58	20.38		21.01	20.35	19.99	20.78			22.92	21.6	20.77
19.4	20.59	20.41		23.01	21.03	20.03	20.82			23.03	21.61	22.1
19.4	20.59	20.45		23.37	21.19	20.05	20.84			23.06	21.62	22.21
19.41	20.63	20.49		22.3	19.99	20.05	20.87			23.33	21.62	22.42
19.42	20.8	20.54			21.34	20.13	20.88			23.35	21.62	21.56
19.42	20.8	20.57			21.01	20.16	20.89			23.48	21.66	22.5
19.43	20.83	20.57			21.2	20.24	20.93			23.48	21.7	24.97
19.44	20.85	20.59			21.15	20.27	20.95			23.52	21.7	22.6
19.44	20.86	20.6			20.58	20.28	20.96			23.55	21.71	23.86
19.44	20.96	20.61			20.71	20.29	20.96			23.63	21.71	21.14
19.51	20.97	20.64			18.21	20.32	20.99			23.73	21.79	22.37
19.54	21.02	20.67			20.78	20.32	21.01			23.79	21.87	22.66
19.55	21.03	20.68			21.34	20.32	21.02			23.83	21.89	23.24
19.56	21.05	20.7			21.37	20.4	21.06			24.02	21.91	19.98
19.56	21.08	20.73			21.38	20.48	21.08			24.49	21.92
19.57	21.09	20.83			21.39	20.52	21.09			24.54	21.92
19.58	21.19	20.86			21.39	20.54	21.1			24.59	21.93
19.59	21.24	20.91			21.39	20.55	21.12			24.61	21.97
19.6	21.34	21.06			21.41	20.59	21.13				22.01
19.62	21.53	21.09			21.44	20.64	21.15				22.02
19.63	21.82	21.12			21.44	20.66	21.15				22.03
19.66	22.09	21.13			21.46	20.67	21.15				22.05
19.66	22.65	21.16			21.46	20.69	21.18				22.06
19.68		21.19			21.47	20.73	21.29				22.09
19.69		21.33			21.49	20.77	21.29				22.09
19.7		21.43			21.49	20.78	21.33				22.11
19.7		21.54			21.51	20.78	21.34				22.12
19.7		21.79			21.51	20.82	21.35				22.13
19.71		21.8			21.53	20.84	21.39				22.19
19.71		21.84			21.53	20.87	21.4				22.23
19.72		21.86			21.54	20.88	21.41				22.28
19.73		21.86			21.56	20.89	21.54				22.31
19.73		21.97			21.57	20.93	21.61				22.38
19.75		22.03			21.57	20.95	21.66				22.45
19.76		22.16			21.58	20.96	21.66				22.56
19.77		22.37			21.58	20.96	21.72				22.73
19.78		22.4			21.59	20.99	21.73				22.8
19.81					21.61	21.01	21.76				22.87
19.81					21.61	21.02	21.78				22.92
19.82					21.62	21.06	21.8				22.94
19.83					21.63	21.08	21.8				22.98
19.83					21.64	21.09	21.81				23.02
19.84					21.64	21.1	21.82				23.06
19.84					21.66	21.12	21.84				23.1
19.85					21.69	21.13	21.85				23.1
19.86					21.7	21.15	21.86				23.14
19.88					21.71	21.15	21.86				23.27
19.88					21.72	21.15	21.89				23.28
19.9					21.72	21.18	21.92				23.29
19.91					21.73	21.29	21.92				23.34
19.91					21.73	21.29	21.93				23.35
19.92					21.73	21.33	21.93				23.38
19.95					21.73	21.34	21.96				23.4
19.95					21.75	21.35	21.98				23.42
19.98					21.76	21.39	22				23.44
19.99					21.77	21.4	22.03				23.46
20.03					21.78	21.41	22.04				23.48
20.03					21.78	21.54	22.07				23.54
20.04					21.79	21.61	22.08				23.6
20.05					21.79	21.66	22.13				23.75
20.08					21.79	21.66	22.14				23.77
20.12					21.8	21.72	22.17				23.79
20.14					21.83	21.73	22.17				23.81
20.14					21.83	21.76	22.18				23.92
20.18					21.86	21.78	22.21				24.14
20.19					21.88	21.8	22.21				24.15
20.19					21.89	21.8	22.23				24.17
20.19					21.89	21.81	22.23				24.24
20.2					21.89	21.82	22.24				24.6
20.2					21.91	21.84	22.29				24.61
20.21					21.92	21.85	22.33				24.66
20.21					21.97	21.86	22.34				24.67
20.23					21.97	21.86	22.35
20.23					21.99	21.89	22.36
20.24					22	21.92	22.36
20.25					22.01	21.92	22.41
20.25					22.01	21.93	22.43
20.26					22.01	21.93	22.45
20.26					22.01	21.96	22.46
20.28					22.02	21.98	22.47
20.29					22.02	22	22.52
20.3					22.03	22.03	22.57
20.31					22.03	22.04	22.59
20.31					22.04	22.07	22.59
20.31					22.05	22.08	22.6
20.31					22.09	22.13	22.61
20.33					22.1	22.14	22.62
20.34					22.1	22.17	22.64
20.35					22.11	22.17	22.66
20.37					22.12	22.18	22.67
20.37					22.13	22.21	22.8
20.4					22.13	22.21	22.89
20.43					22.14	22.23	22.9
20.44					22.16	22.23	22.91
20.44					22.18	22.24	22.94
20.46					22.18	22.29	22.96
20.48					22.19	22.33	22.98
20.5					22.21	22.34	22.99
20.51					22.21	22.35	22.99
20.54					22.23	22.36	23.01
20.54					22.26	22.36	23.04
20.55					22.28	22.41	23.05
20.56					22.3	22.43	23.1
20.59					22.31	22.45	23.11
20.59					22.33	22.46	23.14
20.6					22.35	22.47	23.18
20.62					22.36	22.52	23.22
20.63					22.37	22.57	23.22
20.66					22.38	22.59	23.24
20.67					22.38	22.59	23.29
20.67					22.39	22.6	23.35
20.7					22.4	22.61	23.41
20.71					22.41	22.62	23.44
20.72					22.42	22.64	23.44
20.72					22.43	22.66	23.48
20.72					22.44	22.67	23.53
20.73					22.45	22.8	23.55
20.74					22.45	22.89	23.56
20.78					22.45	22.9	23.64
20.81					22.45	22.91	23.71
20.81					22.46	22.94	23.72
20.81					22.46	22.96	23.75
20.82					22.46	22.98	23.8
20.83					22.47	22.99	23.8
20.85					22.48	22.99	23.9
20.87					22.51	23.01	24.11
20.88					22.53	23.04	24.14
20.9					22.54	23.05	24.17
20.91					22.54	23.1	24.32
20.92					22.55	23.11	24.41
20.96					22.56	23.14	25.52
20.97					22.56	23.18
20.99					22.57	23.22
21.03					22.59	23.22
21.03					22.6	23.24
21.04					22.6	23.29
21.07					22.6	23.35
21.07					22.62	23.41
21.08					22.62	23.44
21.08					22.62	23.44
21.12					22.64	23.48
21.12					22.64	23.53
21.14					22.66	23.55
21.14					22.67	23.56
21.15					22.67	23.64
21.2					22.7	23.71
21.2					22.7	23.72
21.21					22.72	23.75
21.22					22.73	23.8
21.26					22.76	23.8
21.27					22.76	23.9
21.27					22.76	24.11
21.3					22.76	24.14
21.3					22.77	24.17
21.3					22.78	24.32
21.35					22.79	24.41
21.4					22.79	25.52
21.45					22.8
21.46					22.8
21.47					22.82
21.52					22.83
21.53					22.84
21.6					22.84
21.61					22.85
21.64					22.86
21.65					22.86
21.7					22.86
21.72					22.87
21.73					22.9
21.75					22.91
21.79					22.94
21.8					22.94
21.85					22.95
21.88					23.04
21.88					23.04
21.9					23.05
21.94					23.05
21.96					23.06
21.99					23.07
22					23.07
22.03					23.07
22.03					23.08
22.22					23.1
22.33					23.1
22.36					23.11
22.38					23.14
22.51					23.15
22.61					23.17
22.62					23.18
22.67					23.18
22.76					23.19
					23.19
					23.19
					23.22
					23.26
					23.27
					23.29
					23.29
					23.3
					23.3
					23.3
					23.32
					23.33
					23.34
					23.36
					23.37
					23.37
					23.4
					23.4
					23.4
					23.44
					23.46
					23.51
					23.51
					23.53
					23.53
					23.6
					23.6
					23.61
					23.65
					23.66
					23.66
					23.68
					23.69
					23.73
					23.74
					23.77
					23.78
					23.78
					23.83
					23.85
					23.85
					23.87
					23.93
					23.95
					24
					24
					24.01
					24.06
					24.11
					24.11
					24.22
					24.24
					24.25
					24.3
					24.42
					24.42
					24.43
					24.45
					24.54
					24.56
					24.59
					24.63
					24.81
					24.93
					24.94
					24.95
					25.18
					25.23
					25.42
					25.57
					26.19
					26.24

## Sheet: Calcaneum Bp
Kebaran	Geometric Kebaran	Early Natufian	Late Natufian				PPNA	EPPNB
Nahal Hadera V	Hefzibah	Hayonim Cave	Hatoula	Hayonim Cave	Hayonim Terrace	Hilazon Tachtit	Hatoula	Motza
12.34	10.94	13.3	12.79	15.2	12.64	13.06	14.55	13.49
13.85	12.46	15.33	13.43	14.33	15.15	13.89	13.39	13.23
12.44	11.75	14.64	14.95	14.48	12.76		14.35
13.25	10.61	14.29	13.42	13.94	14.29		13.08	14.17
11.42	11.44	14.63	13.66	13.15	12.18		12.79	14.54
13.73	12.26	13.97	12.46	15.02	12.53		13.75	13
12.76	10.32	13.92	13.56	14.67	13.6		12.7	13.53
12.12	11.82	15.95	12.8	14.61	10.76		13.59	12.9
12.97	10.74	13.93	11.6	13.57	12.38		13.75	13.49
12.07	10.74	13.86	13.49	13.16	13.45		14.31	14.37
13.63	12.48	14.44	14.16	12.85	13.59		11.85	13.23
12.08	12.34	13.57	12.46		14.55		13.07	13.96
12.94	10.78	12.67	14.28		10.94		11.18	13.72
13.05	11.23		13		12.51		13.04	11.67
11.28	12.11		12.39		12.09		12.87	13.31
13.31	10.97		13.11		13.32		11.77	13.37
12.57	12.65		12.76		14.77		13.05	13.29
12.54	12.83		14.11		14.25		13.43	14.62
11.83	11.07		13.95		13.1		12	12.61
	11.11		13.11		15.95		11.89	12.56
			14.08		13.33			12.56
			13.1		12.76			14.37
			14.11		12.78
			13.79		12.14			13.62
			13.46		14.18			14.18
			13.88		13.44			13.27
			13.27					12.63
			14.1
			12.35
			12.99
			14.34
			13.12
			13.7
			13.88
			12.91
			11.94
			11.67
			15.01
			13.25
			13.27
			13.13
			13.68
			14.37
			12.76
			13.49
			12.94
			14.07
			15.25
			15.35
			12.83
			13.17
			13.73
			13.57
			13.37
			15.68
			12.87
			13.55
			13.23
			11.82
			12.93
			13.32
			13.72
