# Supplementary material for: Revisiting Late Pleistocene-Early Holocene mountain gazelle (Gazella gazella) body size change in the southern Levant: A case for anthropogenic impact
Source: PLoS One. 2022 Aug 31;17(8):e0273024. doi: 10.1371/journal.pone.0273024 (PMC9432756; doi:10.1371/journal.pone.0273024)
Supplement: S2 Appendix — File contains site information, cultural time periods and chronology, and the skeletal element measurements used to perform statistical analyses in this study. The column “box” orders the time periods starting with the Kebaran (i.e. Keb = 1, Geo Keb = 2), while “dateorder” orders the time periods beginning with the Middle PPNB (i.e. MPPNB = 1, EPPNB = 2). (CSV) [file pone.0273024.s002.csv]

site	time period	dateorder	Dd	GLpe	BP	box
EWT-EN	EN	5	18.4	20.4		3
EWT-EN	EN	5	19.9	20		3
EWT-EN	EN	5	20.5	21.1		3
EWT-EN	EN	5	20.7	20.9		3
EWT-EN	EN	5	20.7	21		3
EWT-EN	EN	5	20.8	21.3		3
EWT-EN	EN	5		21.6		3
EWT-EN	EN	5		21.9		3
EWT-EN	EN	5		22.9		3
EWT-EN	EN	5		23.1		3
EWT-EN	EN	5		23.4		3
EWT-EN	EN	5		23.6		3
EWT-EN	EN	5		23.8		3
EWT-EN	EN	5		23.9		3
EWT-EN	EN	5		24.2		3
EWT-EN	EN	5		24.5		3
EWT-EN	EN	5		24.5		3
EWT-EN	EN	5		24.6		3
EWT-EN	EN	5		25.5		3
EWT-EN	EN	5		25.8		3
EWT-LN	LN	4		18.6		4
EWT-LN	LN	4		19.4		4
EWT-LN	LN	4		20.2		4
EWT-LN	LN	4		20.3		4
EWT-LN	LN	4		21.2		4
EWT-LN	LN	4		21.2		4
EWT-LN	LN	4		21.4		4
EWT-LN	LN	4		21.5		4
EWT-LN	LN	4		21.8		4
EWT-LN	LN	4		22		4
HAT	LN	4	16.35	21.23	12.79	4
HAT	LN	4	16.61	18.93	13.43	4
HAT	LN	4	17.06	20.99	14.95	4
HAT	LN	4	17.08	20.72	13.42	4
HAT	LN	4	17.12	20.88	13.66	4
HAT	LN	4	17.39	20.21	12.46	4
HAT	LN	4	17.47	21.03	13.56	4
HAT	LN	4	17.65	20.43	12.8	4
HAT	LN	4	17.93	20.69	11.6	4
HAT	LN	4	18.06	20.79	13.49	4
HAT	LN	4	18.17	20.86	14.16	4
HAT	LN	4	18.19	20.37	12.46	4
HAT	LN	4	18.34	20.91	14.28	4
HAT	LN	4	18.37	21.2	13	4
HAT	LN	4	18.37	21.33	12.39	4
HAT	LN	4	18.46	21.15	13.11	4
HAT	LN	4	18.53	21.05	12.76	4
HAT	LN	4	18.54	19.62	14.11	4
HAT	LN	4	18.62	20.94	13.95	4
HAT	LN	4	18.64	20.65	13.11	4
HAT	LN	4	18.73	19.58	14.08	4
HAT	LN	4	18.77	20.4	13.1	4
HAT	LN	4	18.82	20.73	14.11	4
HAT	LN	4	18.82	20.77	13.79	4
HAT	LN	4	18.85	20.97	13.46	4
HAT	LN	4	18.94	21.05	13.88	4
HAT	LN	4	18.97	20.56	13.27	4
HAT	LN	4	18.97	20.97	14.1	4
HAT	LN	4	19.02	20.11	12.35	4
HAT	LN	4	19.05	20.08	12.99	4
HAT	LN	4	19.05	20.45	14.34	4
HAT	LN	4	19.07	20.63	13.12	4
HAT	LN	4	19.12	21.09	13.7	4
HAT	LN	4	19.18	20.86	13.88	4
HAT	LN	4	19.23	20.33	12.91	4
HAT	LN	4	19.26	20.25	11.94	4
HAT	LN	4	19.49	20.99	11.67	4
HAT	LN	4	19.54	20.63	15.01	4
HAT	LN	4	19.71	21.24	13.25	4
HAT	LN	4	19.74	19.72	13.27	4
HAT	LN	4	19.81	20.45	13.13	4
HAT	LN	4	19.81	21.17	13.68	4
HAT	LN	4	19.82	21.07	14.37	4
HAT	LN	4	19.92	21.23	12.76	4
HAT	LN	4	19.99	21.17	13.49	4
HAT	LN	4	20.05	21.14	12.94	4
HAT	LN	4	20.14	21.06	14.07	4
HAT	LN	4	20.18	21.33	15.25	4
HAT	LN	4	20.45	20.77	15.35	4
HAT	LN	4	20.46	20.33	12.83	4
HAT	LN	4	20.48	20.35	13.17	4
HAT	LN	4	20.48	21.03	13.73	4
HAT	LN	4	20.5	21.19	13.57	4
HAT	LN	4	20.52	19.99	13.37	4
HAT	LN	4	20.56	21.34	15.68	4
HAT	LN	4	20.67	21.01	12.87	4
HAT	LN	4	20.72	21.2	13.55	4
HAT	LN	4	20.76	21.15	13.23	4
HAT	LN	4	20.87	20.58	11.82	4
HAT	LN	4	21.47	20.71	12.93	4
HAT	LN	4	21.48	18.21	13.32	4
HAT	LN	4	21.71	20.78	13.72	4
HAT	LN	4		21.34		4
HAT	LN	4		21.37		4
HAT	LN	4		21.38		4
HAT	LN	4		21.39		4
HAT	LN	4		21.39		4
HAT	LN	4		21.39		4
HAT	LN	4		21.41		4
HAT	LN	4		21.44		4
HAT	LN	4		21.44		4
HAT	LN	4		21.46		4
HAT	LN	4		21.46		4
HAT	LN	4		21.47		4
HAT	LN	4		21.49		4
HAT	LN	4		21.49		4
HAT	LN	4		21.51		4
HAT	LN	4		21.51		4
HAT	LN	4		21.53		4
HAT	LN	4		21.53		4
HAT	LN	4		21.54		4
HAT	LN	4		21.56		4
HAT	LN	4		21.57		4
HAT	LN	4		21.57		4
HAT	LN	4		21.58		4
HAT	LN	4		21.58		4
HAT	LN	4		21.59		4
HAT	LN	4		21.61		4
HAT	LN	4		21.61		4
HAT	LN	4		21.62		4
HAT	LN	4		21.63		4
HAT	LN	4		21.64		4
HAT	LN	4		21.64		4
HAT	LN	4		21.66		4
HAT	LN	4		21.69		4
HAT	LN	4		21.7		4
HAT	LN	4		21.71		4
HAT	LN	4		21.72		4
HAT	LN	4		21.72		4
HAT	LN	4		21.73		4
HAT	LN	4		21.73		4
HAT	LN	4		21.73		4
HAT	LN	4		21.73		4
HAT	LN	4		21.75		4
HAT	LN	4		21.76		4
HAT	LN	4		21.77		4
HAT	LN	4		21.78		4
HAT	LN	4		21.78		4
HAT	LN	4		21.79		4
HAT	LN	4		21.79		4
HAT	LN	4		21.79		4
HAT	LN	4		21.8		4
HAT	LN	4		21.83		4
HAT	LN	4		21.83		4
HAT	LN	4		21.86		4
HAT	LN	4		21.88		4
HAT	LN	4		21.89		4
HAT	LN	4		21.89		4
HAT	LN	4		21.89		4
HAT	LN	4		21.91		4
HAT	LN	4		21.92		4
HAT	LN	4		21.97		4
HAT	LN	4		21.97		4
HAT	LN	4		21.99		4
HAT	LN	4		22		4
HAT	LN	4		22.01		4
HAT	LN	4		22.01		4
HAT	LN	4		22.01		4
HAT	LN	4		22.01		4
HAT	LN	4		22.02		4
HAT	LN	4		22.02		4
HAT	LN	4		22.03		4
HAT	LN	4		22.03		4
HAT	LN	4		22.04		4
HAT	LN	4		22.05		4
HAT	LN	4		22.09		4
HAT	LN	4		22.1		4
HAT	LN	4		22.1		4
HAT	LN	4		22.11		4
HAT	LN	4		22.12		4
HAT	LN	4		22.13		4
HAT	LN	4		22.13		4
HAT	LN	4		22.14		4
HAT	LN	4		22.16		4
HAT	LN	4		22.18		4
HAT	LN	4		22.18		4
HAT	LN	4		22.19		4
HAT	LN	4		22.21		4
HAT	LN	4		22.21		4
HAT	LN	4		22.23		4
HAT	LN	4		22.26		4
HAT	LN	4		22.28		4
HAT	LN	4		22.3		4
HAT	LN	4		22.31		4
HAT	LN	4		22.33		4
HAT	LN	4		22.35		4
HAT	LN	4		22.36		4
HAT	LN	4		22.37		4
HAT	LN	4		22.38		4
HAT	LN	4		22.38		4
HAT	LN	4		22.39		4
HAT	LN	4		22.4		4
HAT	LN	4		22.41		4
HAT	LN	4		22.42		4
HAT	LN	4		22.43		4
HAT	LN	4		22.44		4
HAT	LN	4		22.45		4
HAT	LN	4		22.45		4
HAT	LN	4		22.45		4
HAT	LN	4		22.45		4
HAT	LN	4		22.46		4
HAT	LN	4		22.46		4
HAT	LN	4		22.46		4
HAT	LN	4		22.47		4
HAT	LN	4		22.48		4
HAT	LN	4		22.51		4
HAT	LN	4		22.53		4
HAT	LN	4		22.54		4
HAT	LN	4		22.54		4
HAT	LN	4		22.55		4
HAT	LN	4		22.56		4
HAT	LN	4		22.56		4
HAT	LN	4		22.57		4
HAT	LN	4		22.59		4
HAT	LN	4		22.6		4
HAT	LN	4		22.6		4
HAT	LN	4		22.6		4
HAT	LN	4		22.62		4
HAT	LN	4		22.62		4
HAT	LN	4		22.62		4
HAT	LN	4		22.64		4
HAT	LN	4		22.64		4
HAT	LN	4		22.66		4
HAT	LN	4		22.67		4
HAT	LN	4		22.67		4
HAT	LN	4		22.7		4
HAT	LN	4		22.7		4
HAT	LN	4		22.72		4
HAT	LN	4		22.73		4
HAT	LN	4		22.76		4
HAT	LN	4		22.76		4
HAT	LN	4		22.76		4
HAT	LN	4		22.76		4
HAT	LN	4		22.77		4
HAT	LN	4		22.78		4
HAT	LN	4		22.79		4
HAT	LN	4		22.79		4
HAT	LN	4		22.8		4
HAT	LN	4		22.8		4
HAT	LN	4		22.82		4
HAT	LN	4		22.83		4
HAT	LN	4		22.84		4
HAT	LN	4		22.84		4
HAT	LN	4		22.85		4
HAT	LN	4		22.86		4
HAT	LN	4		22.86		4
HAT	LN	4		22.86		4
HAT	LN	4		22.87		4
HAT	LN	4		22.9		4
HAT	LN	4		22.91		4
HAT	LN	4		22.94		4
HAT	LN	4		22.94		4
HAT	LN	4		22.95		4
HAT	LN	4		23.04		4
HAT	LN	4		23.04		4
HAT	LN	4		23.05		4
HAT	LN	4		23.05		4
HAT	LN	4		23.06		4
HAT	LN	4		23.07		4
HAT	LN	4		23.07		4
HAT	LN	4		23.07		4
HAT	LN	4		23.08		4
HAT	LN	4		23.1		4
HAT	LN	4		23.1		4
HAT	LN	4		23.11		4
HAT	LN	4		23.14		4
HAT	LN	4		23.15		4
HAT	LN	4		23.17		4
HAT	LN	4		23.18		4
HAT	LN	4		23.18		4
HAT	LN	4		23.19		4
HAT	LN	4		23.19		4
HAT	LN	4		23.19		4
HAT	LN	4		23.22		4
HAT	LN	4		23.26		4
HAT	LN	4		23.27		4
HAT	LN	4		23.29		4
HAT	LN	4		23.29		4
HAT	LN	4		23.3		4
HAT	LN	4		23.3		4
HAT	LN	4		23.3		4
HAT	LN	4		23.32		4
HAT	LN	4		23.33		4
HAT	LN	4		23.34		4
HAT	LN	4		23.36		4
HAT	LN	4		23.37		4
HAT	LN	4		23.37		4
HAT	LN	4		23.4		4
HAT	LN	4		23.4		4
HAT	LN	4		23.4		4
HAT	LN	4		23.44		4
HAT	LN	4		23.46		4
HAT	LN	4		23.51		4
HAT	LN	4		23.51		4
HAT	LN	4		23.53		4
HAT	LN	4		23.53		4
HAT	LN	4		23.6		4
HAT	LN	4		23.6		4
HAT	LN	4		23.61		4
HAT	LN	4		23.65		4
HAT	LN	4		23.66		4
HAT	LN	4		23.66		4
HAT	LN	4		23.68		4
HAT	LN	4		23.69		4
HAT	LN	4		23.73		4
HAT	LN	4		23.74		4
HAT	LN	4		23.77		4
HAT	LN	4		23.78		4
HAT	LN	4		23.78		4
HAT	LN	4		23.83		4
HAT	LN	4		23.85		4
HAT	LN	4		23.85		4
HAT	LN	4		23.87		4
HAT	LN	4		23.93		4
HAT	LN	4		23.95		4
HAT	LN	4		24		4
HAT	LN	4		24		4
HAT	LN	4		24.01		4
HAT	LN	4		24.06		4
HAT	LN	4		24.11		4
HAT	LN	4		24.11		4
HAT	LN	4		24.22		4
HAT	LN	4		24.24		4
HAT	LN	4		24.25		4
HAT	LN	4		24.3		4
HAT	LN	4		24.42		4
HAT	LN	4		24.42		4
HAT	LN	4		24.43		4
HAT	LN	4		24.45		4
HAT	LN	4		24.54		4
HAT	LN	4		24.56		4
HAT	LN	4		24.59		4
HAT	LN	4		24.63		4
HAT	LN	4		24.81		4
HAT	LN	4		24.93		4
HAT	LN	4		24.94		4
HAT	LN	4		24.95		4
HAT	LN	4		25.18		4
HAT	LN	4		25.23		4
HAT	LN	4		25.42		4
HAT	LN	4		25.57		4
HAT	LN	4		26.19		4
HAT	LN	4		26.24		4
HAT	PPNA	3	17.37	20.85	14.55	5
HAT	PPNA	3	18.09	20.38	13.39	5
HAT	PPNA	3	18.42	20.33	14.35	5
HAT	PPNA	3	18.84	19.36	13.08	5
HAT	PPNA	3	19.33	20.7	12.79	5
HAT	PPNA	3	20.33	20.69	13.75	5
HAT	PPNA	3	20.35	20.37	12.7	5
HAT	PPNA	3	20.98	20.61	13.59	5
HAT	PPNA	3	21.74	20.59	13.75	5
HAT	PPNA	3		21.08	14.31	5
HAT	PPNA	3		21.14	11.85	5
HAT	PPNA	3		21.16	13.07	5
HAT	PPNA	3		21.24	11.18	5
HAT	PPNA	3		21.27	13.04	5
HAT	PPNA	3		21.39	12.87	5
HAT	PPNA	3		21.4	11.77	5
HAT	PPNA	3		21.43	13.05	5
HAT	PPNA	3		21.45	13.43	5
HAT	PPNA	3		21.46	12	5
HAT	PPNA	3		21.47	11.89	5
HAT	PPNA	3		21.47		5
HAT	PPNA	3		21.48		5
HAT	PPNA	3		21.57		5
HAT	PPNA	3		21.67		5
HAT	PPNA	3		21.73		5
HAT	PPNA	3		21.84		5
HAT	PPNA	3		21.86		5
HAT	PPNA	3		21.86		5
HAT	PPNA	3		21.87		5
HAT	PPNA	3		21.96		5
HAT	PPNA	3		22.06		5
HAT	PPNA	3		22.15		5
HAT	PPNA	3		22.18		5
HAT	PPNA	3		22.19		5
HAT	PPNA	3		22.2		5
HAT	PPNA	3		22.32		5
HAT	PPNA	3		22.35		5
HAT	PPNA	3		22.36		5
HAT	PPNA	3		22.54		5
HAT	PPNA	3		22.56		5
HAT	PPNA	3		22.56		5
HAT	PPNA	3		22.59		5
HAT	PPNA	3		22.61		5
HAT	PPNA	3		22.64		5
HAT	PPNA	3		22.64		5
HAT	PPNA	3		22.66		5
HAT	PPNA	3		22.78		5
HAT	PPNA	3		22.85		5
HAT	PPNA	3		22.87		5
HAT	PPNA	3		22.88		5
HAT	PPNA	3		22.92		5
HAT	PPNA	3		23.03		5
HAT	PPNA	3		23.06		5
HAT	PPNA	3		23.33		5
HAT	PPNA	3		23.35		5
HAT	PPNA	3		23.48		5
HAT	PPNA	3		23.48		5
HAT	PPNA	3		23.52		5
HAT	PPNA	3		23.55		5
HAT	PPNA	3		23.63		5
HAT	PPNA	3		23.73		5
HAT	PPNA	3		23.79		5
HAT	PPNA	3		23.83		5
HAT	PPNA	3		24.02		5
HAT	PPNA	3		24.49		5
HAT	PPNA	3		24.54		5
HAT	PPNA	3		24.59		5
HAT	PPNA	3		24.61		5
HAYC	EN	5	17.3	22.39	13.3	3
HAYC	EN	5	17.7	24.05	15.33	3
HAYC	EN	5	19.06	22.97	14.64	3
HAYC	EN	5	19.26	23.06	14.29	3
HAYC	EN	5	19.37	23.26	14.63	3
HAYC	EN	5	19.67	18.68	13.97	3
HAYC	EN	5	20.01	23.51	13.92	3
HAYC	EN	5	20.04	23.26	15.95	3
HAYC	EN	5	20.07	21.28	13.93	3
HAYC	EN	5	20.6	20.65	13.86	3
HAYC	EN	5	20.93	20.4	14.44	3
HAYC	EN	5	21.02	22.37	13.57	3
HAYC	EN	5	21.34	24.23	12.67	3
HAYC	EN	5	21.45	22.94		3
HAYC	EN	5	21.51	23.51		3
HAYC	EN	5	21.8	23.46		3
HAYC	EN	5		21.2		3
HAYC	EN	5		23.67		3
HAYC	EN	5		22.13		3
HAYC	EN	5		22.15		3
HAYC	EN	5		22.18		3
HAYC	EN	5		20.13		3
HAYC	EN	5		23.75		3
HAYC	EN	5		22.53		3
HAYC	EN	5		22.77		3
HAYC	EN	5		23.56		3
HAYC	EN	5		19.88		3
HAYC	EN	5		19.61		3
HAYC	EN	5		22.18		3
HAYC	EN	5		23.99		3
HAYC	EN	5		23.81		3
HAYC	EN	5		22.23		3
HAYC	EN	5		20.68		3
HAYC	EN	5		21.06		3
HAYC	EN	5		23.38		3
HAYC	EN	5		22.43		3
HAYC	EN	5		20.66		3
HAYC	EN	5		21.74		3
HAYC	EN	5		21.01		3
HAYC	EN	5		22.54		3
HAYC	EN	5		21.31		3
HAYC	EN	5		25.02		3
HAYC	EN	5		23.39		3
HAYC	EN	5		21.34		3
HAYC	EN	5		23.65		3
HAYC	EN	5		23.5		3
HAYC	EN	5		22.05		3
HAYC	EN	5		23.36		3
HAYC	EN	5		24		3
HAYC	EN	5		22.02		3
HAYC	EN	5		21.01		3
HAYC	EN	5		23.01		3
HAYC	EN	5		23.37		3
HAYC	EN	5		22.3		3
HAYC	LN	4	19.21	21.85	15.2	4
HAYC	LN	4	19.9	22.44	14.33	4
HAYC	LN	4	19.15	21.63	14.48	4
HAYC	LN	4		23.19	13.94	4
HAYC	LN	4		23.29	13.15	4
HAYC	LN	4		22.65	15.02	4
HAYC	LN	4		23.71	14.67	4
HAYC	LN	4		22.45	14.61	4
HAYC	LN	4		22.68	13.57	4
HAYC	LN	4		23.18	13.16	4
HAYC	LN	4		22.64	12.85	4
HAYC	LN	4		23.04		4
HAYC	LN	4		22.42		4
HAYC	LN	4		23.94		4
HAYC	LN	4		22.49		4
HAYC	LN	4		17.72		4
HAYC	LN	4		21.71		4
HAYC	LN	4		23.63		4
HAYC	LN	4		19.36		4
HAYC	LN	4		21.54		4
HAYC	LN	4		21.42		4
HAYC	LN	4		22.64		4
HAYC	LN	4		22.26		4
HAYC	LN	4		23.23		4
HAYC	LN	4		23.7		4
HAYC	LN	4		21.95		4
HAYT	LN	4	19.18	18.59	12.64	4
HAYT	LN	4	19.85	18.76	15.15	4
HAYT	LN	4	18.58	18.82	12.76	4
HAYT	LN	4	18.47	19.06	14.29	4
HAYT	LN	4	18.99	19.06	12.18	4
HAYT	LN	4	18.35	19.08	12.53	4
HAYT	LN	4	18.39	19.08	13.6	4
HAYT	LN	4	19.01	19.11	10.76	4
HAYT	LN	4	17.56	19.18	12.38	4
HAYT	LN	4	20.98	19.22	13.45	4
HAYT	LN	4	20.22	19.27	13.59	4
HAYT	LN	4	19.52	19.3	14.55	4
HAYT	LN	4	20.72	19.36	10.94	4
HAYT	LN	4	19.61	19.39	12.51	4
HAYT	LN	4	18.9	19.46	12.09	4
HAYT	LN	4	19.24	19.51	13.32	4
HAYT	LN	4		19.69	14.77	4
HAYT	LN	4	19.65	19.7	14.25	4
HAYT	LN	4	19.66	19.7	13.1	4
HAYT	LN	4	18.52	19.71	15.95	4
HAYT	LN	4	21.48	19.73	13.33	4
HAYT	LN	4	19.39	19.76	12.76	4
HAYT	LN	4		19.81	12.78	4
HAYT	LN	4		19.95	12.14	4
HAYT	LN	4		19.99	14.18	4
HAYT	LN	4		20.03	13.44	4
HAYT	LN	4		20.05		4
HAYT	LN	4		20.05		4
HAYT	LN	4		20.13		4
HAYT	LN	4		20.16		4
HAYT	LN	4		20.24		4
HAYT	LN	4		20.27		4
HAYT	LN	4		20.28		4
HAYT	LN	4		20.29		4
HAYT	LN	4		20.32		4
HAYT	LN	4		20.32		4
HAYT	LN	4		20.32		4
HAYT	LN	4		20.4		4
HAYT	LN	4		20.48		4
HAYT	LN	4		20.52		4
HAYT	LN	4		20.54		4
HAYT	LN	4		20.55		4
HAYT	LN	4		20.59		4
HAYT	LN	4		20.64		4
HAYT	LN	4		20.66		4
HAYT	LN	4		20.67		4
HAYT	LN	4		20.69		4
HAYT	LN	4		20.73		4
HAYT	LN	4		20.77		4
HAYT	LN	4		20.78		4
HAYT	LN	4		20.78		4
HAYT	LN	4		20.82		4
HAYT	LN	4		20.84		4
HAYT	LN	4		20.87		4
HAYT	LN	4		20.88		4
HAYT	LN	4		20.89		4
HAYT	LN	4		20.93		4
HAYT	LN	4		20.95		4
HAYT	LN	4		20.96		4
HAYT	LN	4		20.96		4
HAYT	LN	4		20.99		4
HAYT	LN	4		21.01		4
HAYT	LN	4		21.02		4
HAYT	LN	4		21.06		4
HAYT	LN	4		21.08		4
HAYT	LN	4		21.09		4
HAYT	LN	4		21.1		4
HAYT	LN	4		21.12		4
HAYT	LN	4		21.13		4
HAYT	LN	4		21.15		4
HAYT	LN	4		21.15		4
HAYT	LN	4		21.15		4
HAYT	LN	4		21.18		4
HAYT	LN	4		21.29		4
HAYT	LN	4		21.29		4
HAYT	LN	4		21.33		4
HAYT	LN	4		21.34		4
HAYT	LN	4		21.35		4
HAYT	LN	4		21.39		4
HAYT	LN	4		21.4		4
HAYT	LN	4		21.41		4
HAYT	LN	4		21.54		4
HAYT	LN	4		21.61		4
HAYT	LN	4		21.66		4
HAYT	LN	4		21.66		4
HAYT	LN	4		21.72		4
HAYT	LN	4		21.73		4
HAYT	LN	4		21.76		4
HAYT	LN	4		21.78		4
HAYT	LN	4		21.8		4
HAYT	LN	4		21.8		4
HAYT	LN	4		21.81		4
HAYT	LN	4		21.82		4
HAYT	LN	4		21.84		4
HAYT	LN	4		21.85		4
HAYT	LN	4		21.86		4
HAYT	LN	4		21.86		4
HAYT	LN	4		21.89		4
HAYT	LN	4		21.92		4
HAYT	LN	4		21.92		4
HAYT	LN	4		21.93		4
HAYT	LN	4		21.93		4
HAYT	LN	4		21.96		4
HAYT	LN	4		21.98		4
HAYT	LN	4		22		4
HAYT	LN	4		22.03		4
HAYT	LN	4		22.04		4
HAYT	LN	4		22.07		4
HAYT	LN	4		22.08		4
HAYT	LN	4		22.13		4
HAYT	LN	4		22.14		4
HAYT	LN	4		22.17		4
HAYT	LN	4		22.17		4
HAYT	LN	4		22.18		4
HAYT	LN	4		22.21		4
HAYT	LN	4		22.21		4
HAYT	LN	4		22.23		4
HAYT	LN	4		22.23		4
HAYT	LN	4		22.24		4
HAYT	LN	4		22.29		4
HAYT	LN	4		22.33		4
HAYT	LN	4		22.34		4
HAYT	LN	4		22.35		4
HAYT	LN	4		22.36		4
HAYT	LN	4		22.36		4
HAYT	LN	4		22.41		4
HAYT	LN	4		22.43		4
HAYT	LN	4		22.45		4
HAYT	LN	4		22.46		4
HAYT	LN	4		22.47		4
HAYT	LN	4		22.52		4
HAYT	LN	4		22.57		4
HAYT	LN	4		22.59		4
HAYT	LN	4		22.59		4
HAYT	LN	4		22.6		4
HAYT	LN	4		22.61		4
HAYT	LN	4		22.62		4
HAYT	LN	4		22.64		4
HAYT	LN	4		22.66		4
HAYT	LN	4		22.67		4
HAYT	LN	4		22.8		4
HAYT	LN	4		22.89		4
HAYT	LN	4		22.9		4
HAYT	LN	4		22.91		4
HAYT	LN	4		22.94		4
HAYT	LN	4		22.96		4
HAYT	LN	4		22.98		4
HAYT	LN	4		22.99		4
HAYT	LN	4		22.99		4
HAYT	LN	4		23.01		4
HAYT	LN	4		23.04		4
HAYT	LN	4		23.05		4
HAYT	LN	4		23.1		4
HAYT	LN	4		23.11		4
HAYT	LN	4		23.14		4
HAYT	LN	4		23.18		4
HAYT	LN	4		23.22		4
HAYT	LN	4		23.22		4
HAYT	LN	4		23.24		4
HAYT	LN	4		23.29		4
HAYT	LN	4		23.35		4
HAYT	LN	4		23.41		4
HAYT	LN	4		23.44		4
HAYT	LN	4		23.44		4
HAYT	LN	4		23.48		4
HAYT	LN	4		23.53		4
HAYT	LN	4		23.55		4
HAYT	LN	4		23.56		4
HAYT	LN	4		23.64		4
HAYT	LN	4		23.71		4
HAYT	LN	4		23.72		4
HAYT	LN	4		23.75		4
HAYT	LN	4		23.8		4
HAYT	LN	4		23.8		4
HAYT	LN	4		23.9		4
HAYT	LN	4		24.11		4
HAYT	LN	4		24.14		4
HAYT	LN	4		24.17		4
HAYT	LN	4		24.32		4
HAYT	LN	4		24.41		4
HAYT	LN	4		25.52		4
HEF	GK	6	16.45	18.13	10.94	2
HEF	GK	6	18.03	16.56	12.46	2
HEF	GK	6	18.19	17.93	11.75	2
HEF	GK	6	18.69	17.51	10.61	2
HEF	GK	6	18.72	17.97	11.44	2
HEF	GK	6		18.23	12.26	2
HEF	GK	6		18.27	10.32	2
HEF	GK	6		18.32	11.82	2
HEF	GK	6		18.52	10.74	2
HEF	GK	6		18.53	10.74	2
HEF	GK	6		18.54	12.48	2
HEF	GK	6		18.61	12.34	2
HEF	GK	6		18.65	10.78	2
HEF	GK	6		18.65	11.23	2
HEF	GK	6		18.71	12.11	2
HEF	GK	6		18.79	10.97	2
HEF	GK	6		18.8	12.65	2
HEF	GK	6		18.87	12.83	2
HEF	GK	6		18.88	11.07	2
HEF	GK	6		18.91	11.11	2
HEF	GK	6		19.09		2
HEF	GK	6		19.15		2
HEF	GK	6		19.15		2
HEF	GK	6		19.18		2
HEF	GK	6		19.22		2
HEF	GK	6		19.28		2
HEF	GK	6		19.3		2
HEF	GK	6		19.3		2
HEF	GK	6		19.31		2
HEF	GK	6		19.32		2
HEF	GK	6		19.46		2
HEF	GK	6		19.49		2
HEF	GK	6		19.5		2
HEF	GK	6		19.51		2
HEF	GK	6		19.55		2
HEF	GK	6		19.56		2
HEF	GK	6		19.57		2
HEF	GK	6		19.7		2
HEF	GK	6		19.7		2
HEF	GK	6		19.76		2
HEF	GK	6		19.79		2
HEF	GK	6		19.81		2
HEF	GK	6		19.82		2
HEF	GK	6		19.93		2
HEF	GK	6		19.95		2
HEF	GK	6		20.08		2
HEF	GK	6		20.16		2
HEF	GK	6		20.3		2
HEF	GK	6		20.36		2
HEF	GK	6		20.41		2
HEF	GK	6		20.58		2
HEF	GK	6		20.59		2
HEF	GK	6		20.59		2
HEF	GK	6		20.63		2
HEF	GK	6		20.8		2
HEF	GK	6		20.8		2
HEF	GK	6		20.83		2
HEF	GK	6		20.85		2
HEF	GK	6		20.86		2
HEF	GK	6		20.96		2
HEF	GK	6		20.97		2
HEF	GK	6		21.02		2
HEF	GK	6		21.03		2
HEF	GK	6		21.05		2
HEF	GK	6		21.08		2
HEF	GK	6		21.09		2
HEF	GK	6		21.19		2
HEF	GK	6		21.24		2
HEF	GK	6		21.34		2
HEF	GK	6		21.53		2
HEF	GK	6		21.82		2
HEF	GK	6		22.09		2
HEF	GK	6		22.65		2
HILZ	LN	4	18.24	20.81		4
HILZ	LN	4	19.26	19.12	13.06	4
HILZ	LN	4	19.35	20.67	13.89	4
HILZ	LN	4	19.85	20.34		4
HILZ	LN	4	20.26	20.66		4
HILZ	LN	4	20.44	20.02		4
HILZ	LN	4	20.74	20.73		4
HILZ	LN	4		20.81		4
HILZ	LN	4		20.82		4
HILZ	LN	4		20.9		4
HILZ	LN	4		20.93		4
HILZ	LN	4		20.98		4
HILZ	LN	4		21.01		4
HILZ	LN	4		21.08		4
HILZ	LN	4		21.1		4
HILZ	LN	4		21.16		4
HILZ	LN	4		21.25		4
HILZ	LN	4		21.33		4
HILZ	LN	4		21.39		4
HILZ	LN	4		21.42		4
HILZ	LN	4		21.44		4
HILZ	LN	4		21.48		4
HILZ	LN	4		21.61		4
HILZ	LN	4		21.63		4
HILZ	LN	4		21.64		4
HILZ	LN	4		21.76		4
HILZ	LN	4		21.8		4
HILZ	LN	4		21.98		4
HILZ	LN	4		22.02		4
HILZ	LN	4		22.08		4
HILZ	LN	4		22.11		4
HILZ	LN	4		22.28		4
HILZ	LN	4		22.28		4
HILZ	LN	4		22.36		4
HILZ	LN	4		22.4		4
HILZ	LN	4		22.61		4
HILZ	LN	4		23.11		4
HILZ	LN	4		23.23		4
HILZ	LN	4		23.55		4
HILZ	LN	4		23.55		4
HILZ	LN	4		23.85		4
HILZ	LN	4		24.43		4
HILZ	LN	4		24.57		4
HILZ	LN	4				4
MOTZ	EPPNB	2	20.68	19.46	13.49	6
MOTZ	EPPNB	2	19.03	20.74	13.23	6
MOTZ	EPPNB	2	19.37	20.85		6
MOTZ	EPPNB	2	20.46	20.56	14.17	6
MOTZ	EPPNB	2	19.35	20.14	14.54	6
MOTZ	EPPNB	2	17.94	20.39	13	6
MOTZ	EPPNB	2	20.14	20.74	13.53	6
MOTZ	EPPNB	2	20.26	20.48	12.9	6
MOTZ	EPPNB	2	20.58	19.25	13.49	6
MOTZ	EPPNB	2	18.39	20.25	14.37	6
MOTZ	EPPNB	2	19.15	20.74	13.23	6
MOTZ	EPPNB	2	20.26	19.37	13.96	6
MOTZ	EPPNB	2	18.9	19.34	13.72	6
MOTZ	EPPNB	2	20.26	20.78	11.67	6
MOTZ	EPPNB	2	19.98	20.7	13.31	6
MOTZ	EPPNB	2	18.65	20.36	13.37	6
MOTZ	EPPNB	2	18.92	20.44	13.29	6
MOTZ	EPPNB	2	20.07	19.55	14.62	6
MOTZ	EPPNB	2	18.71	19.92	12.61	6
MOTZ	EPPNB	2	18.38	20.27	12.56	6
MOTZ	EPPNB	2	19.76	20.33	12.56	6
MOTZ	EPPNB	2	18.67	19.36	14.37	6
MOTZ	EPPNB	2	18.18	20.08		6
MOTZ	EPPNB	2	19.29	19.14	13.62	6
MOTZ	EPPNB	2	19.55	20.83	14.18	6
MOTZ	EPPNB	2	21.05	20.44	13.27	6
MOTZ	EPPNB	2	18.3	20.32	12.63	6
MOTZ	EPPNB	2		20.91		6
MOTZ	EPPNB	2		21.03		6
MOTZ	EPPNB	2		21.12		6
MOTZ	EPPNB	2		21.13		6
MOTZ	EPPNB	2		21.13		6
MOTZ	EPPNB	2		21.14		6
MOTZ	EPPNB	2		21.2		6
MOTZ	EPPNB	2		21.24		6
MOTZ	EPPNB	2		21.26		6
MOTZ	EPPNB	2		21.33		6
MOTZ	EPPNB	2		21.35		6
MOTZ	EPPNB	2		21.37		6
MOTZ	EPPNB	2		21.41		6
MOTZ	EPPNB	2		21.42		6
MOTZ	EPPNB	2		21.42		6
MOTZ	EPPNB	2		21.48		6
MOTZ	EPPNB	2		21.53		6
MOTZ	EPPNB	2		21.55		6
MOTZ	EPPNB	2		21.56		6
MOTZ	EPPNB	2		21.56		6
MOTZ	EPPNB	2		21.58		6
MOTZ	EPPNB	2		21.59		6
MOTZ	EPPNB	2		21.6		6
MOTZ	EPPNB	2		21.6		6
MOTZ	EPPNB	2		21.61		6
MOTZ	EPPNB	2		21.62		6
MOTZ	EPPNB	2		21.62		6
MOTZ	EPPNB	2		21.62		6
MOTZ	EPPNB	2		21.66		6
MOTZ	EPPNB	2		21.7		6
MOTZ	EPPNB	2		21.7		6
MOTZ	EPPNB	2		21.71		6
MOTZ	EPPNB	2		21.71		6
MOTZ	EPPNB	2		21.79		6
MOTZ	EPPNB	2		21.87		6
MOTZ	EPPNB	2		21.89		6
MOTZ	EPPNB	2		21.91		6
MOTZ	EPPNB	2		21.92		6
MOTZ	EPPNB	2		21.92		6
MOTZ	EPPNB	2		21.93		6
MOTZ	EPPNB	2		21.97		6
MOTZ	EPPNB	2		22.01		6
MOTZ	EPPNB	2		22.02		6
MOTZ	EPPNB	2		22.03		6
MOTZ	EPPNB	2		22.05		6
MOTZ	EPPNB	2		22.06		6
MOTZ	EPPNB	2		22.09		6
MOTZ	EPPNB	2		22.09		6
MOTZ	EPPNB	2		22.11		6
MOTZ	EPPNB	2		22.12		6
MOTZ	EPPNB	2		22.13		6
MOTZ	EPPNB	2		22.19		6
MOTZ	EPPNB	2		22.23		6
MOTZ	EPPNB	2		22.28		6
MOTZ	EPPNB	2		22.31		6
MOTZ	EPPNB	2		22.38		6
MOTZ	EPPNB	2		22.45		6
MOTZ	EPPNB	2		22.56		6
MOTZ	EPPNB	2		22.73		6
MOTZ	EPPNB	2		22.8		6
MOTZ	EPPNB	2		22.87		6
MOTZ	EPPNB	2		22.92		6
MOTZ	EPPNB	2		22.94		6
MOTZ	EPPNB	2		22.98		6
MOTZ	EPPNB	2		23.02		6
MOTZ	EPPNB	2		23.06		6
MOTZ	EPPNB	2		23.1		6
MOTZ	EPPNB	2		23.1		6
MOTZ	EPPNB	2		23.14		6
MOTZ	EPPNB	2		23.27		6
MOTZ	EPPNB	2		23.28		6
MOTZ	EPPNB	2		23.29		6
MOTZ	EPPNB	2		23.34		6
MOTZ	EPPNB	2		23.35		6
MOTZ	EPPNB	2		23.38		6
MOTZ	EPPNB	2		23.4		6
MOTZ	EPPNB	2		23.42		6
MOTZ	EPPNB	2		23.44		6
MOTZ	EPPNB	2		23.46		6
MOTZ	EPPNB	2		23.48		6
MOTZ	EPPNB	2		23.54		6
MOTZ	EPPNB	2		23.6		6
MOTZ	EPPNB	2		23.75		6
MOTZ	EPPNB	2		23.77		6
MOTZ	EPPNB	2		23.79		6
MOTZ	EPPNB	2		23.81		6
MOTZ	EPPNB	2		23.92		6
MOTZ	EPPNB	2		24.14		6
MOTZ	EPPNB	2		24.15		6
MOTZ	EPPNB	2		24.17		6
MOTZ	EPPNB	2		24.24		6
MOTZ	EPPNB	2		24.6		6
MOTZ	EPPNB	2		24.61		6
MOTZ	EPPNB	2		24.66		6
MOTZ	EPPNB	2		24.67		6
ND	GK	6	17.2	17.72	12.56	2
ND	GK	6	18	17.02	13.03	2
ND	GK	6		18.18	13.57	2
ND	GK	6		18.33	12.54	2
ND	GK	6		18.44	12.3	2
ND	GK	6		18.53	12.13	2
ND	GK	6		18.54	11.32	2
ND	GK	6		18.56	13.65	2
ND	GK	6		18.69	13.87	2
ND	GK	6		18.79	12.94	2
ND	GK	6		18.99	13.79	2
ND	GK	6		19.03	13.03	2
ND	GK	6		19.22	13.23	2
ND	GK	6		19.29	13.8	2
ND	GK	6		19.29	13.15	2
ND	GK	6		19.29	12.03	2
ND	GK	6		19.31	12.65	2
ND	GK	6		19.37	12.38	2
ND	GK	6		19.39	12.28	2
ND	GK	6		19.57	12.4	2
ND	GK	6		19.58	13.53	2
ND	GK	6		19.66	12.78	2
ND	GK	6		19.68	13.04	2
ND	GK	6		19.71	12.64	2
ND	GK	6		19.8	12.51	2
ND	GK	6		19.81	12.55	2
ND	GK	6		19.82		2
ND	GK	6		19.82		2
ND	GK	6		19.86		2
ND	GK	6		19.96		2
ND	GK	6		19.96		2
ND	GK	6		19.97		2
ND	GK	6		19.97		2
ND	GK	6		19.98		2
ND	GK	6		19.98		2
ND	GK	6		19.99		2
ND	GK	6		20		2
ND	GK	6		20.01		2
ND	GK	6		20.06		2
ND	GK	6		20.09		2
ND	GK	6		20.1		2
ND	GK	6		20.14		2
ND	GK	6		20.14		2
ND	GK	6		20.15		2
ND	GK	6		20.18		2
ND	GK	6		20.19		2
ND	GK	6		20.22		2
ND	GK	6		20.22		2
ND	GK	6		20.26		2
ND	GK	6		20.36		2
ND	GK	6		20.38		2
ND	GK	6		20.41		2
ND	GK	6		20.45		2
ND	GK	6		20.49		2
ND	GK	6		20.54		2
ND	GK	6		20.57		2
ND	GK	6		20.57		2
ND	GK	6		20.59		2
ND	GK	6		20.6		2
ND	GK	6		20.61		2
ND	GK	6		20.64		2
ND	GK	6		20.67		2
ND	GK	6		20.68		2
ND	GK	6		20.7		2
ND	GK	6		20.73		2
ND	GK	6		20.83		2
ND	GK	6		20.86		2
ND	GK	6		20.91		2
ND	GK	6		21.06		2
ND	GK	6		21.09		2
ND	GK	6		21.12		2
ND	GK	6		21.13		2
ND	GK	6		21.16		2
ND	GK	6		21.19		2
ND	GK	6		21.33		2
ND	GK	6		21.43		2
ND	GK	6		21.54		2
ND	GK	6		21.79		2
ND	GK	6		21.8		2
ND	GK	6		21.84		2
ND	GK	6		21.86		2
ND	GK	6		21.86		2
ND	GK	6		21.97		2
ND	GK	6		22.03		2
ND	GK	6		22.16		2
ND	GK	6		22.37		2
ND	GK	6		22.4		2
ND	GK	6				2
NHV	KEB	7	15.77	18.95	12.34	1
NHV	KEB	7	16.32	18.84	13.85	1
NHV	KEB	7	16.35	18.92	12.44	1
NHV	KEB	7	16.37	18.72	13.25	1
NHV	KEB	7	16.59	19.03		1
NHV	KEB	7	16.64	19.13		1
NHV	KEB	7	16.75	19.04		1
NHV	KEB	7	16.77	18.74	11.42	1
NHV	KEB	7	16.84	18.84	13.73	1
NHV	KEB	7	16.86	19.11		1
NHV	KEB	7	16.96	19.04		1
NHV	KEB	7	16.99	18.65	12.76	1
NHV	KEB	7	17	18.97		1
NHV	KEB	7	17.02	18.1	12.12	1
NHV	KEB	7	17.04	18.97		1
NHV	KEB	7	17.17	18.16	12.97	1
NHV	KEB	7	17.42	18.69	12.07	1
NHV	KEB	7	17.42	19.01		1
NHV	KEB	7	17.54	18.72	13.63	1
NHV	KEB	7	17.92	18.93	12.08	1
NHV	KEB	7	17.94	19.05		1
NHV	KEB	7	17.97	18.93	12.94	1
NHV	KEB	7	18.21	18.51	13.05	1
NHV	KEB	7	19.03	18.7	11.28	1
NHV	KEB	7	19.22	18.73	13.31	1
NHV	KEB	7	19.34	18.88	12.57	1
NHV	KEB	7	19.37	19.07		1
NHV	KEB	7	19.63	18.88	12.54	1
NHV	KEB	7	19.68	17.76	11.83	1
NHV	KEB	7		19.13		1
NHV	KEB	7		19.16		1
NHV	KEB	7		19.22		1
NHV	KEB	7		19.22		1
NHV	KEB	7		19.22		1
NHV	KEB	7		19.22		1
NHV	KEB	7		19.22		1
NHV	KEB	7		19.23		1
NHV	KEB	7		19.23		1
NHV	KEB	7		19.24		1
NHV	KEB	7		19.25		1
NHV	KEB	7		19.27		1
NHV	KEB	7		19.28		1
NHV	KEB	7		19.29		1
NHV	KEB	7		19.3		1
NHV	KEB	7		19.32		1
NHV	KEB	7		19.33		1
NHV	KEB	7		19.35		1
NHV	KEB	7		19.36		1
NHV	KEB	7		19.39		1
NHV	KEB	7		19.4		1
NHV	KEB	7		19.4		1
NHV	KEB	7		19.4		1
NHV	KEB	7		19.4		1
NHV	KEB	7		19.41		1
NHV	KEB	7		19.42		1
NHV	KEB	7		19.42		1
NHV	KEB	7		19.43		1
NHV	KEB	7		19.44		1
NHV	KEB	7		19.44		1
NHV	KEB	7		19.44		1
NHV	KEB	7		19.51		1
NHV	KEB	7		19.54		1
NHV	KEB	7		19.55		1
NHV	KEB	7		19.56		1
NHV	KEB	7		19.56		1
NHV	KEB	7		19.57		1
NHV	KEB	7		19.58		1
NHV	KEB	7		19.59		1
NHV	KEB	7		19.6		1
NHV	KEB	7		19.62		1
NHV	KEB	7		19.63		1
NHV	KEB	7		19.66		1
NHV	KEB	7		19.66		1
NHV	KEB	7		19.68		1
NHV	KEB	7		19.69		1
NHV	KEB	7		19.7		1
NHV	KEB	7		19.7		1
NHV	KEB	7		19.7		1
NHV	KEB	7		19.71		1
NHV	KEB	7		19.71		1
NHV	KEB	7		19.72		1
NHV	KEB	7		19.73		1
NHV	KEB	7		19.73		1
NHV	KEB	7		19.75		1
NHV	KEB	7		19.76		1
NHV	KEB	7		19.77		1
NHV	KEB	7		19.78		1
NHV	KEB	7		19.81		1
NHV	KEB	7		19.81		1
NHV	KEB	7		19.82		1
NHV	KEB	7		19.83		1
NHV	KEB	7		19.83		1
NHV	KEB	7		19.84		1
NHV	KEB	7		19.84		1
NHV	KEB	7		19.85		1
NHV	KEB	7		19.86		1
NHV	KEB	7		19.88		1
NHV	KEB	7		19.88		1
NHV	KEB	7		19.9		1
NHV	KEB	7		19.91		1
NHV	KEB	7		19.91		1
NHV	KEB	7		19.92		1
NHV	KEB	7		19.95		1
NHV	KEB	7		19.95		1
NHV	KEB	7		19.98		1
NHV	KEB	7		19.99		1
NHV	KEB	7		20.03		1
NHV	KEB	7		20.03		1
NHV	KEB	7		20.04		1
NHV	KEB	7		20.05		1
NHV	KEB	7		20.08		1
NHV	KEB	7		20.12		1
NHV	KEB	7		20.14		1
NHV	KEB	7		20.14		1
NHV	KEB	7		20.18		1
NHV	KEB	7		20.19		1
NHV	KEB	7		20.19		1
NHV	KEB	7		20.19		1
NHV	KEB	7		20.2		1
NHV	KEB	7		20.2		1
NHV	KEB	7		20.21		1
NHV	KEB	7		20.21		1
NHV	KEB	7		20.23		1
NHV	KEB	7		20.23		1
NHV	KEB	7		20.24		1
NHV	KEB	7		20.25		1
NHV	KEB	7		20.25		1
NHV	KEB	7		20.26		1
NHV	KEB	7		20.26		1
NHV	KEB	7		20.28		1
NHV	KEB	7		20.29		1
NHV	KEB	7		20.3		1
NHV	KEB	7		20.31		1
NHV	KEB	7		20.31		1
NHV	KEB	7		20.31		1
NHV	KEB	7		20.31		1
NHV	KEB	7		20.33		1
NHV	KEB	7		20.34		1
NHV	KEB	7		20.35		1
NHV	KEB	7		20.37		1
NHV	KEB	7		20.37		1
NHV	KEB	7		20.4		1
NHV	KEB	7		20.43		1
NHV	KEB	7		20.44		1
NHV	KEB	7		20.44		1
NHV	KEB	7		20.46		1
NHV	KEB	7		20.48		1
NHV	KEB	7		20.5		1
NHV	KEB	7		20.51		1
NHV	KEB	7		20.54		1
NHV	KEB	7		20.54		1
NHV	KEB	7		20.55		1
NHV	KEB	7		20.56		1
NHV	KEB	7		20.59		1
NHV	KEB	7		20.59		1
NHV	KEB	7		20.6		1
NHV	KEB	7		20.62		1
NHV	KEB	7		20.63		1
NHV	KEB	7		20.66		1
NHV	KEB	7		20.67		1
NHV	KEB	7		20.67		1
NHV	KEB	7		20.7		1
NHV	KEB	7		20.71		1
NHV	KEB	7		20.72		1
NHV	KEB	7		20.72		1
NHV	KEB	7		20.72		1
NHV	KEB	7		20.73		1
NHV	KEB	7		20.74		1
NHV	KEB	7		20.78		1
NHV	KEB	7		20.81		1
NHV	KEB	7		20.81		1
NHV	KEB	7		20.81		1
NHV	KEB	7		20.82		1
NHV	KEB	7		20.83		1
NHV	KEB	7		20.85		1
NHV	KEB	7		20.87		1
NHV	KEB	7		20.88		1
NHV	KEB	7		20.9		1
NHV	KEB	7		20.91		1
NHV	KEB	7		20.92		1
NHV	KEB	7		20.96		1
NHV	KEB	7		20.97		1
NHV	KEB	7		20.99		1
NHV	KEB	7		21.03		1
NHV	KEB	7		21.03		1
NHV	KEB	7		21.04		1
NHV	KEB	7		21.07		1
NHV	KEB	7		21.07		1
NHV	KEB	7		21.08		1
NHV	KEB	7		21.08		1
NHV	KEB	7		21.12		1
NHV	KEB	7		21.12		1
NHV	KEB	7		21.14		1
NHV	KEB	7		21.14		1
NHV	KEB	7		21.15		1
NHV	KEB	7		21.2		1
NHV	KEB	7		21.2		1
NHV	KEB	7		21.21		1
NHV	KEB	7		21.22		1
NHV	KEB	7		21.26		1
NHV	KEB	7		21.27		1
NHV	KEB	7		21.27		1
NHV	KEB	7		21.3		1
NHV	KEB	7		21.3		1
NHV	KEB	7		21.3		1
NHV	KEB	7		21.35		1
NHV	KEB	7		21.4		1
NHV	KEB	7		21.45		1
NHV	KEB	7		21.46		1
NHV	KEB	7		21.47		1
NHV	KEB	7		21.52		1
NHV	KEB	7		21.53		1
NHV	KEB	7		21.6		1
NHV	KEB	7		21.61		1
NHV	KEB	7		21.64		1
NHV	KEB	7		21.65		1
NHV	KEB	7		21.7		1
NHV	KEB	7		21.72		1
NHV	KEB	7		21.73		1
NHV	KEB	7		21.75		1
NHV	KEB	7		21.79		1
NHV	KEB	7		21.8		1
NHV	KEB	7		21.85		1
NHV	KEB	7		21.88		1
NHV	KEB	7		21.88		1
NHV	KEB	7		21.9		1
NHV	KEB	7		21.94		1
NHV	KEB	7		21.96		1
NHV	KEB	7		21.99		1
NHV	KEB	7		22		1
NHV	KEB	7		22.03		1
NHV	KEB	7		22.03		1
NHV	KEB	7		22.22		1
NHV	KEB	7		22.33		1
NHV	KEB	7		22.36		1
NHV	KEB	7		22.38		1
NHV	KEB	7		22.51		1
NHV	KEB	7		22.61		1
NHV	KEB	7		22.62		1
NHV	KEB	7		22.67		1
NHV	KEB	7		22.76		1
YIFT	MPPNB	1	20.11	20.81		7
YIFT	MPPNB	1	18.95	25.23		7
YIFT	MPPNB	1	20.56	23.91		7
YIFT	MPPNB	1	18.93	22.53		7
YIFT	MPPNB	1	19.06	24.06		7
YIFT	MPPNB	1	18.98	21.43		7
YIFT	MPPNB	1	19.48	23.13		7
YIFT	MPPNB	1	20.83	24.22		7
YIFT	MPPNB	1	19.06	21.89		7
YIFT	MPPNB	1	20.83	25.07		7
YIFT	MPPNB	1	19.14			7
YIFT	MPPNB	1		22.46		7
YIFT	MPPNB	1	18.5	23.54		7
YIFT	MPPNB	1	18.31	22.73		7
YIFT	MPPNB	1	18.95	25.79		7
YIFT	MPPNB	1	18.63	22.32		7
YIFT	MPPNB	1	19.86	22.72		7
YIFT	MPPNB	1	19.64	24.37		7
YIFT	MPPNB	1	20.31	24.09		7
YIFT	MPPNB	1	19.45	21.89		7
YIFT	MPPNB	1	20.34	22.7		7
YIFT	MPPNB	1	18.18	22.44		7
YIFT	MPPNB	1		22.2		7
YIFT	MPPNB	1		23.14		7
YIFT	MPPNB	1		24.86		7
YIFT	MPPNB	1		24.95		7
YIFT	MPPNB	1		23.06		7
YIFT	MPPNB	1		23.78		7
YIFT	MPPNB	1		22.75		7
YIFT	MPPNB	1		24.47		7
YIFT	MPPNB	1		21.22		7
YIFT	MPPNB	1		24.89		7
YIFT	MPPNB	1		21.8		7
YIFT	MPPNB	1		20.32		7
YIFT	MPPNB	1		21.18		7
YIFT	MPPNB	1		21.77		7
YIFT	MPPNB	1		21.75		7
YIFT	MPPNB	1		24.74		7
YIFT	MPPNB	1		23.35		7
YIFT	MPPNB	1		21.53		7
YIFT	MPPNB	1		21.97		7
YIFT	MPPNB	1		22.44		7
YIFT	MPPNB	1		22.18		7
YIFT	MPPNB	1		22.91		7
YIFT	MPPNB	1		21.69		7
YIFT	MPPNB	1		21.7		7
YIFT	MPPNB	1		21.7		7
YIFT	MPPNB	1		21.58		7
YIFT	MPPNB	1		23.57		7
YIFT	MPPNB	1		22.39		7
YIFT	MPPNB	1		21.95		7
YIFT	MPPNB	1		20.77		7
YIFT	MPPNB	1		22.1		7
YIFT	MPPNB	1		22.21		7
YIFT	MPPNB	1		22.42		7
YIFT	MPPNB	1		21.56		7
YIFT	MPPNB	1		22.5		7
YIFT	MPPNB	1		24.97		7
YIFT	MPPNB	1		22.6		7
YIFT	MPPNB	1		23.86		7
YIFT	MPPNB	1		21.14		7
YIFT	MPPNB	1		22.37		7
YIFT	MPPNB	1		22.66		7
YIFT	MPPNB	1		23.24		7
YIFT	MPPNB	1		19.98		7
