# Supplementary material for: Revisiting Late Pleistocene-Early Holocene mountain gazelle (Gazella gazella) body size change in the southern Levant: A case for anthropogenic impact
Source: PLoS One. 2022 Aug 31;17(8):e0273024. doi: 10.1371/journal.pone.0273024 (PMC9432756; doi:10.1371/journal.pone.0273024)
Supplement: S3 Appendix — This R Script file contains the code used for the statistical analyses performed in the study. (R) [file pone.0273024.s003.R]

#Supplementary R-code
## Please note that the calaneum measurement is described as "BP" in the following code and in the CSV file, but is noted as "Bd" in the paper

#Check data
head(data)
str(data)
data$box<-as.factor(data$box) #treats the column "box" as a category instead of as an integer. 

# Box orders time periods starting at the Kebaran. 1= Keb, 2=Geo Keb, 3= EN, 4= LN, 5=PPNA, 6= EPPNB, 7= MPPNB 
## "dateorder" orders the time periods starting with the MPPNB. 1= MPPNB, 2=EPPNB, 3=PPNA, 4=LN, 5=EN, 6= Geo Keb, 7= Keb
### Check the skewness and kurtosis of each time period. Replace the number after "dateorder == "#" &..." for each time period and for each skeletal element

library(e1071) # load in the library for skewness and kurtosis. Type 1 is the most common definition of skewness and kurtosis used in textbooks. 

## Check Phalanx II skewness and kurtosis by time period 
TimeGlpe <- data[data$dateorder == "1" & !is.na(data$GLpe),]
skewness(TimeGlpe$GLpe, type=1)
kurtosis(TimeGlpe$GLpe, type=1)
# This example is for the "MPPNB" (date order "1")


## Check Calcaneum skewness and kurtosis by time period 
TimeBBP <- data[data$dateorder == "2" & !is.na(data$BP),]
skewness(TimeBBP$BP, type=1)
kurtosis(TimeBBP$BP, type=1)
# This example is for the "EPPNB"

## Check Tibia skewness and kurtosis by time period 
TimeDD<- data[data$dateorder == "3" & !is.na(data$Dd),]
skewness(TimeDD$Dd, type=1)
kurtosis(TimeDD$Dd, type=1)
#This exmaple is for the "PPNA"


### STATISTICAL TESTS BETWEEN PERIODS ###
#Box orders the Kebaran as the first time period and MPPNB as the 7th. 

#Tibia
anova(lm(Dd~box,data=data)) #first check that there is a significant relationship
pairwise.t.test(data$Dd,data$box,p.adj="holm" ) #This gives a P value of each combination of time periods using the "Holm" method of adjustment

#Phalanx II
anova(lm(GLpe~box,data=data)) 
pairwise.t.test(data$GLpe,data$box, p.adj="holm") 

#calcaneum
anova(lm(BP~box,data=data)) 
pairwise.t.test(data[data$box!="7",]$BP,data[data$box!="7",]$box, p.adj="holm") # This line runs a pairwise t-test for the Kebaran-EPPNB. There is no MPPNB data for the calcaneum.
